# Supplementary material for: JAG1/Notch Pathway Inhibition Induces Ferroptosis and Promotes Cataractogenesis
Source: Int J Mol Sci. 2025 Jan 1;26(1):307. doi: 10.3390/ijms26010307 (PMC11719987; doi:10.3390/ijms26010307)
Supplement: Supplementary file 1 [file ijms-26-00307-s001.zip]

Archive with 1 entries (1 files):
- ijms-3356547-supplementary.pdf
